# Supplementary material for: An Analysis of the Gut Microbiota and Related Metabolites following PCSK9 Inhibition in Statin-Treated Patients with Elevated Levels of Lipoprotein(a)
Source: Microorganisms. 2024 Jan 15;12(1):170. doi: 10.3390/microorganisms12010170 (PMC10818477; doi:10.3390/microorganisms12010170)
Supplement: Supplementary file 1 [file microorganisms-12-00170-s001.zip]

Archive with 1 entries (1 files):
- microorganisms-2762256-supplementary.pdf
